# Supplementary material for: Lateral Flow Immunoassay Based on Quantum-Dot Nanobeads for Detection of Chloramphenicol in Aquatic Products
Source: Molecules. 2023 Nov 9;28(22):7496. doi: 10.3390/molecules28227496 (PMC10673565; doi:10.3390/molecules28227496)
Supplement: Supplementary file 1 [file molecules-28-07496-s001.zip]

Archive with 1 entries (1 files):
- molecules-2651448-supplementary.pdf
